# Supplementary material for: Computational Exploration of Phenolic Compounds from Endophytic Fungi as α-Glucosidase Inhibitors for Diabetes Management
Source: ACS Omega. 2024 Dec 19;10(1):1279–92. doi: 10.1021/acsomega.4c08872 (PMC11740116; doi:10.1021/acsomega.4c08872)
Supplement: Supplementary file 1 — ao4c08872_si_001.xlsx [file ao4c08872_si_001.xlsx]

## Sheet: Details
Computational Exploration of Phenolic Compounds from Endophytic Fungi as α-Glucosidase Inhibitors for Diabetes Management
Sai Anand Kannakazhi Kantari1, Subbarao Kanchi2, Bhargav Patnaik1, Ashok Agraharam1*
1Department of Biosciences, Sri Sathya Sai Institute of Higher learning Prasanthi Nilayam, Anantapur, 515134 Andhra Pradesh, India
2Department of Physics, Sri Sathya Sai Institute of Higher Learning, Prasanthi Nilayam, Anantapur, 515134 Andhra Pradesh, India
*Corresponding author
* aashok@sssihl.edu.in
Keywords: Phenolic Compounds, Endophytic Fungi, α-Glucosidase Inhibitors, Type 2 Diabetes, Butenolides

## Sheet: S1
Details of 150 phenolic compounds(PCs) from endophytic fungi: IC50 values, Druglikeness Scores(DLS), and Toxicity Classes
Depsidones from Endophytic Fungus
Sl. No	Name	IC50(μm)	DLS	Toxicity Class
1	Talaromyones B	48.4 to 99.8	0.87	3
2	Purpactin A	48.4 to 99.9	0.87	3
3	Tenellic acids A	48.4 to 99.10	0.82	4
4	Botryorhodine H	8.1 ± 0.2	0.53	4
5	Colletotric A	36.2	0.37	4
6	Colletotric C	60.2	0.28	4
7	Colletotric B	35.8	0.22	4
8	Thielavins J	15.8	0.07
9	Botryorhodines F	9.8 ± 0.3	-0.02
10	Botryorhodines G	12.4 ± 0.4	-0.09
11	Botryorhodines G	54.1 ± 0.6	-0.1
12	Botryorhodines E	15.4 ± 0.4	-0.14
13	Botryorhodines C	11.2 ± 0.4	-0.15
14	Botryorhodines D	10.3 ± 0.3	-0.18
15	Botryorhodines D	2.1 ± 0.2	-0.19
16	Thielavins A	23.8	-0.29
17	Thielavins K	22.1	-0.32
18	Botryorhodines B	11.7 ± 0.4	-0.41
19	Botryorhodines A	13.3 ± 0.3	-0.59
β-Resorcylic acid and derivatives from Endophytic Fungus
20	(R)-ethyl 3,5-dihydroxy -7-(8-hydroxynonyl) benzoate	22.3 ± 0.5	0.4	4
21	(R,E)-ethyl 2,4-dihydroxy-6- (8-hydroxynon-1-en-1-yl) benzoate	24.6 ± 0.7	0.34	4
22	3-O-desmethyl-lasiodiplodin	15.2 ± 0.4	0.15
23	Lasiodiplodin	32.5 ± 0.9	0.15
24	de-O-methyllasiodiplodin	13.6 ± 0.5	0.12
25	Lasicicol	10.1 ± 0.4	0.1
26	Lasiodiplactone A	29.4 ± 0.9	0.01
27	(E)-9-etheno-lasiodiplodin	35.9 ± 0.8	-0.01
Butenolide derivatives from endophytic fungus.
28	Flavipesolide C	7.63 ± 0.4	0.92	4
29	Flavipesolides C	95 ± 3	0.9	5
30	Flavipesolides A	44 ± 2	0.79	5
31	Flavipesolide B	10.3 ± 0.6	0.78	4
32	Butyrolactone V	110.27 ± 8.2	0.77	4
33	Flavipesolides B	57 ± 1	0.74	5
34	Aspernolide A	37 ± 1	0.64	4
35	AspernolidesA	175.18 ± 5.95	0.64	4
36	Aspernolide A	47.33 ± 3.8	0.64	4
37	5-[(3,4-dihydro-2,2-dimethyl-2H-1- benzopyran-6-yl)methyl]-3-hydroxy -4-(4-hydroxyphenyl)-2(5H)furanone	34 ± 1	0.59	4
38	Butyrolactone I	52.17 ± 5.68	0.59	4
39	(-)-Asperteretal D	8.65 ± 0.4	0.59	5
40	Butyrolactone I	14.18 ± 1.0	0.59	4
41	5-[(3,4-dihydro-2,2-dimethyl-2H-1- benzopyran-6-yl)-methyl]-3-hydroxy -4-(4-hydroxyphenyl)-2(5H)-furanone	11.65 ± 0.7	0.59	4
42	Asperteretal E	13.36 ± 1.1	0.58	4
43	(+)-Asperteretal D	9.98 ± 0.8	0.52	4
44	Methybutyrolactone III	16 ± 0.00	0.44	5
45	Versicolactone G	104.8 ± 9.5	0.44	4
46	Butyrolactone I 4',4''-diacetate	84.18 ± 8.98	0.3	4
47	Epicoccolide B	33 ± 1	0.29	4
48	(R,E)-3-(2,2-Dimethylchroman-6-yl) -4-hydroxy-5-((2-(2-hydroxypropan-2-yl) -2,3-dihydrobenzofuran-5-yl)methylene) furan-2(5H)-one	24.8	0.19	4
49	Aspulvinone P	0.079 ± 0.000	-0.01
50	ButyrolactoneII	96.01 ± 3.70	-0.02
51	Butyrolactone II	85.13 ± 5.7	-0.02
52	Rubrolide S	1.2	-0.08
53	Flavipesin B	0.385 ± 0.002	-0.14
54	Aspulvinone Q	0.022 ± 0.000	-0.15
55	Aspulvinone E	400	-0.61
56	Emodin	19 ± 1	-0.81
Polyketides and derivatives from endophytic fungus.
57	Pinazaphilones B	28.0 ± 0.2	0.73	5
58	Sch 1385568	16.6 ± 0.5	0.63	5
59	Talaraculones B	22.9	0.51	5
60	Aspergifuranone	9.05 ± 0.60	0.36	4
61	Cryptosporioptide B	41.42 ± 0.14	0.17
62	Minimoidione A	95.2 ± 0.8	0.11
63	Pinazaphilone A	81.7 ± 0.5	0.09
64	4-(5,7-Dimethoxy-4-oxo- 4H-chromen-2-yl)butanoic acid	338.3	0.05
65	3-(5,7-dimethoxy-4-oxo- 4H-chromen-2-yl)propanoic acid	1977.3	0.03
66	3S,4R-(+)-4-hydroxymellein	441 ± 23	-0.01
67	3S,4S-(+)-4-hydroxymellein	549 ± 2.5	-0.01
68	Cryptosporioptide A	44.93 ± 0.26	-0.07
69	Minimoidione B	2.9 ± 0.47	-0.09
70	Pestaphthalides A	69.6 ± 3.5	-0.13
71	Cryptosporioptide	50.59 ± 0.28	-0.17
72	Preussochromone C	66.5 ± 0.97	-0.17
73	2''-epihydroxydihydrovermistatin	8.0 ± 1.5	-0.21
74	(±)-penifupyrone	14.4 ± 0.5	-0.32
75	6-demethyl-penisimplicissin	9.5 ± 1.2	-0.39
76	(+) ascomlactone A	63.7 ± 1.5	-0.39
77	xylarinol B	2.25 ±0.012	-0.5
78	Aspergillusol A	97.3	-0.54
79	maritimin	678.5	-0.74
80	Vermistatin	29.2 ± 3.6	-0.82
81	Hydroxyvermistatin	20.3 ± 2.1	-0.83
82	Epicoccone B	27.3	-0.9
83	Corymbiferone	155.5 ± 4.25	-1.05
84	Xylarinol A	1.07 ±0.01	-1.18
85	Flavipin	33.8	-1.47
86	Nectriacid A	343 ± 1.0
87	Nectriacid B	392.5 ± 1.7
88	Nectriacid C	538.7 ± 4.3
Isocoumarins, Benzofurans and other Miscellaneous compounds from endophytic fungus
89	Aspernolide A	110.8 ± 1.7	1.06	4
90	Daldinione B	38	0.79	4
91	Daldinione C	155	0.72	4
92	Daldinione D	35	0.72	4
93	(R)-3-((R)-4,5-dihydroxypentyl) -8-hydroxy-3,4-dihydroisochromen-1-one	162.5	0.66	4
94	5,6-dihydroxy-3-(4-hydroxypentyl) -isochroman-1-one	142.1	0.63	4
95	Aspergillumarin A	38.1	0.61	4
96	Eurothiocin C	98.5 ± 3.3	0.59	4
97	Asperisocoumarins F	95.6	0.5	4
98	Aspergillumarin B	193.1	0.47	4
99	Penicimarin C	266.3	0.47	4
100	7-deoxy-7,14-didehydrosydonol	7.5	0.4	4
101	Sescandelin B	17.2	0.29	4
102	Talaroflavone	348.4 ± 1.8	0.29	4
103	7-Hydroxy-5-methoxy- 2,3-dimethylchromone	13	0.29	4
104	Asperisocoumarins E	52.3	0.2	4
105	Penicimarin B	431.4	0.15
106	5-Methoxy-2-propylchromone	84	0.13
107	Peniisocoumarins F	40.5 ± 1.0	0.12
108	Isosclerone	70	0.11
109	3,4-dihydro-3,4,8-trihydroxy -1[2H]-naphthalenone	34.88 ± 1.59	0.1
110	Peniisocoumarins J	45.1 ± 1.0	0.04
111	penicimarin N	620	0.04
112	Peniisocoumarins I	78.1 ± 1.0	0.03
113	(S)-6,8-dihydroxy-5-(methoxymethyl) -3,7-dimethylisochroman-1-one	309.6	-0.01
114	(S)-6,8-dihydroxy-5-(methoxymethyl) -3,7-di-methylisochroman-1-one	38.80 ± 1.01	-0.01
115	(R)-2-chloro-3-(8-hydroxy-6-methoxy -1-oxo-1H-isochromen-3-yl)propyl acetate	75.20 ± 1.02	-0.01
116	Eurothiocin B	42.6 ± 1.4	-0.04
117	7-Ethyl-8-hydroxy-6-methoxy -2,3-dimethylchromone	100	-0.09
118	2,3-Dihydro-5-methoxy -2-methylchromen-4-one	15	-0.09
119	6,8-dihydroxy-5-methoxy -3-methyl-1H-isochromen-1-one	89.4	-0.12
120	(±)-sydowic acid	179.3	-0.12
121	S-(-)-5,6,8-trihydroxy-4- (10-hydroxyethyl) isocoumarin	315.3	-0.14
122	(7S,9S)-3,6,8-trihydroxy-1-methyl -2,3-dihydrocyclopenta[c] isochromen-5(1H)-one	235.2 ± 1.6	-0.14
123	Asperisocoumarins B	87.8	-0.15
124	(7R,8S,9S)-2,3,3,6,8-pentahydroxy -1-methyl-2,3-dihydrocyclopenta [c]isochromen-5(1H)-one	78.1 ± 0.9	-0.15
125	(±)-1-hydroxyboivinianic acid	120.3	-0.16
126	(R)-2-chloro-3-(8-hydroxy-6-methoxy -1-oxo-1H-isochromen-3-yl) propyl acetate	100.6	-0.24
127	hydroxyisosclerone	102.34 ± 2.45	-0.24
128	3-[(R)-3,3-dichloro-2-hydroxypropyl ]-8-hydroxy-6-methoxy-	102.4 ± 1.2	-0.25
129	Peniisocoumarins E	110 ± 1.0	-0.26
130	S-(-)-5-hydroxy-8-methoxy -4-(10-hydroxyethyl)-isocoumarin	537.3	-0.3
131	Sescandelin	417.8	-0.39
132	Eurothiocin A	17.1 ± 0.7	-0.4
133	3,4,6,8-tetrahydroxy-3,7-dimethyl -3,4-dihydroisochromen-1-one	90.4 ± 2.9	-0.42
134	Peniisocoumarins D	158 ± 1.1	-0.42
135	Peniisocoumarins B	38.1 ± 1.0	-0.46
136	(7S)-3,3,6,8-tetrahydroxy-1-methyl -2,3-dihydrocyclopenta[c] isochromen-5(1H)-one	78.2 ± 1.2	-0.46
137	Altenusin	500	-0.51
138	15 deoxyrubralactone	500	-0.52
139	(S)-6,8-dihydroxy-3,5,7-trimethyl -isochroman-1-one	237.4	-0.52
140	1H-isochromen-1-one (6,8-dihydroxy-3-methyl-1 -oxo-1H-isochromen-4-yl) methyl 3-methylbuta-noate	140.8	-0.61
141	6-hydroxy-4-hydroxymethyl- 8-methoxy-3-methyl-isocoumarin	302.6	-0.62
142	8-hydroxy-6,7-dimethoxy -3-methylisocoumarine	41.75	-0.7
143	6-hydroxy-8-methoxy- 3,4-dimethylisocoumarin	585.7	-0.8
144	Eurothiocin E	107.1 ± 2.6	-0.82
145	3,4-dimethyl-6,8-dihydroxyisocoumarin	36.4	-0.83
146	Rubrofusarin	92.7	-0.88
147	Epicoccolide B	63.3	-0.9
148	3,4-dimethyl-6,8-methoxy-3a- methyl-3,3a-dihydrocyclopenta [c]isochromene-2,5-dione	334.4 ± 2.2	-0.91
149	Eurothiocin F	236 ± 4.2	-1
150	Epicocconigrone A	32.3	-1.1

## Sheet: S2
IC50 values and Binding energies of 45 selected phenolic compounds(PCs) from endophytic fungi
Sl. no	Name Of The Molecule	Binding Energy	IC50(µm)
Depsidones
1	Tenellic acids A	-7.1	72
2	Botryorhodine H(BOT)	-6.6	8
3	Colletotric A	-7.4	36.2
4	Colletotric B	-6.3	35.8
5	Colletotric C	-6.4	60.2
β-Resorcylic acid derivatives
6	(R)-ethyl 3,5-dihydroxy-7-(8-hydroxynonyl) benzoate	-7	22.3
7	(R,E)-ethyl 2,4-dihydroxy-6-(8-hydroxynon-1-en-1-yl) benzoate	-6.3	24.6
Butenolide Derivatives
8	Flavipesolides A	-7.1	44
9	Flavipesolides B	-8	57
10	Flavipesolides C	-7.7	95
11	5-[(3,4-dihydro-2,2-dimethyl-2H-1-benzopyran-6-yl)methyl]-3-hydroxy-4-(4-hydroxyphenyl)-2(5H)furanone	-7.5	34
12	Aspernolide A	-7.5	37
13	Epicoccolide B	-7.4	33
14	Butyrolactone I	-7.7	52
15	AspernolidesA	-7.1	175
16	Butyrolactone I 4′ ,4′′ -diacetate	-7.9	84
17	(+)-Asperteretal D	-7.6	9.98
18	(-)-Asperteretal D	-7.3	8.65
19	Asperteretal E	-6.5	13.36
20	Flavipesolide B	-6.4	10.3
21	Flavipesolide C	-6.9	7.63
22	Butyrolactone V	-7.7	110.27
23	Methybutyrolactone III(BUT)	-7.6	16
24	Versicolactone G	-7.4	104
25	(R,E)-3-(2,2-Dimethylchroman-6-yl)-4-hydroxy-5-((2-(2-hydroxypropan-2-yl)-2,3-dihydrobenzofuran-5-yl)methylene) furan-2(5H)-one	-8.1	24
Polyketides
26	Aspergifuranone(ASG)	-8.9	9.05
27	Pinazaphilones B	-9	28
28	Sch 1385568	-7.3	16.6
29	Talaraculones B	-7.9	22.9
Furanones, Benzofurans, Tetralone and Chromone Derivatives
30	Sescandelin B	-5.4	17.2
31	Aspergillumarin A	-6.1	38.1
32	Aspergillumarin B	-5.9	193.1
33	Penicimarin C	-6.1	266.3
34	(R)-3-((R)-4,5-dihydroxypentyl)-8-hydroxy-3,4-dihydroisochromen-1-one	-6.3	162.5
35	5,6-dihydroxy-3-(4-hydroxypentyl)-isochroman-1-one	-6.1	142.1
36	Asperisocoumarins E	-6.7	52.3
37	Asperisocoumarins F	-7	95.6
38	Talaroflavone	-6.7	348.4
39	Butyrolactone I	-8.1	98.5
40	Aspernolide D(ALD)	-7.2	110
41	Daldinione B	-5.8	38
42	Daldinione C	-5.3	155
43	Daldinione D	-5.5	35
44	7-Hydroxy-5-methoxy-2,3-dimethylchromone	-5.8	13
45	7-deoxy-7,14-didehydrosydonol	-6.4	7.5
Positive Control
46	Acarbose	-6.6	396

## Sheet: S3
Physicochemical Properties of 46 Selected Phenolic Compounds(PCs) from Endophytic Fungi Analysed using ADMETLab 3.0 and Corresponding Binding Energy
Sl.No.	Ligand Name	MW	TPSA	nHet	Flex	Binding Energy
1	Purpactin A	414.17	91.29	7	0.3	-6.5
2	Tenellic acids A	402.17	102.29	7	0.642857	-7.1
3	Botryorhodine H	378.11	96.22	6	0.0833333	-6.6
4	Colletotric A	606.28	142.75	9	0.666667	-7.4
5	Colletotric B	620.3	131.75	9	0.714286	-6.3
6	Colletotric C	458.23	102.29	7	0.785714	-6.4
7	BEN1	324.19	86.99	5	1.57143	-7
8	BEN2	322.18	86.99	5	1.25	-6.3
9	Flavipesolides A	440.18	102.29	7	0.25	-7.1
10	Flavipesolides B	410.17	93.06	6	0.166667	-8
11	Flavipesolides C	412.15	113.29	7	0.166667	-7.7
12	PYRANFURAN	366.15	75.99	5	0.130435	-7.5
13	Aspernolide A	424.15	102.29	7	0.208333	-7.5
14	Epicoccolide B	376.12	136.68	8	0.166667	-7.4
15	Butyrolactone I	424.15	113.29	7	0.35	-7.7
16	AspernolidesA	424.15	102.29	7	0.208333	-7.1
17	Butyrolactone	550.18	131.5	10	0.565217	-7.9
18	(+)-Asperteretal D	380.16	75.99	5	0.315789	-7.6
19	(-)-Asperteretal D	382.18	75.99	5	0.315789	-7.3
20	Asperteretal E	366.15	75.99	5	0.130435	-6.5
21	Flavipesolide B	424.15	102.29	7	0.208333	-6.4
22	Flavipesolide C	410.14	113.29	7	0.166667	-6.9
23	Butyrolactone V	440.15	122.52	8	0.208333	-7.7
24	Methybutyrolactone III	454.16	122.52	8	0.4	-7.6
25	Versicolactone G	440.18	102.29	7	0.473684	-7.4
26	CHROMFURAN	448.19	85.22	6	0.107143	-8.1
27	Aspergifuranone	372.12	117.2	7	0.210526	-8.9
28	Pinazaphilones B	416.11	150.59	9	0.238095	-9
29	Sch 1,385,568	386.14	113.29	7	0.2	-7.3
30	Talaraculones B	400.12	130.36	8	0.238095	-7.9
31	Sescandelin B	240.06	107.22	6	0.0833333	-5.4
32	Aspergillumarin A	248.1	63.6	4	0.307692	-6.1
33	Aspergillumarin B	234.09	63.6	4	0.307692	-5.9
34	Penicimarin C	264.1	72.83	5	0.384615	-6.1
35	ISOCHROM1	250.08	83.83	5	0.307692	-6.3
36	ISOCHROM2	266.12	86.99	5	0.333333	-6.1
37	Asperisocoumarins E	274.12	63.6	4	0.214286	-6.7
38	Asperisocoumarins F	430.13	120.75	9	0.25	-7
39	Talaroflavone	294.07	116.45	7	0.0625	-6.7
40	Butyrolactone I	424.15	113.29	7	0.35	-8.1
41	Aspernolide D	458.16	153.75	9	0.421053	-7.2
42	Daldinione B	250.12	77.76	4	0.166667	-5.8
43	Daldinione C	264.14	66.76	4	0.166667	-5.3
44	Daldinione D	264.14	66.76	4	0.166667	-5.5
45	CHROM	220.07	59.67	4	0.0833333	-5.8
46	didehydrosydonol	234.16	40.46	2	0.857143	-6.4
47	Acarbose	645.25	321.17	19	0.375	-6.6

## Sheet: S4
Toxicity profiles of 46 Selected Phenolic Compounds(PCs) from Endophytic Fungi analysed using ADMETLab 3.0
Ligand Name	hERG	hERG-10um	DILI	Ames	Carcinogenicity	Respiratory	H-HT	Neurotoxicity-DI
Purpactin A	0.145477	0.580056	0.788308	0.669695	0.825377	0.227459	0.898936	0.59095
Tenellic acids A	0.111392	0.125252	0.895003	0.413518	0.260051	0.851406	0.823639	0.472392
Botryorhodine H	0.128599	0.729911	0.141159	0.459836	0.483463	0.865629	0.539927	0.184574
Colletotric A	0.0156832	0.392763	0.750038	0.201228	0.233284	0.967427	0.222679	0.0650441
Colletotric B	0.0300213	0.800313	0.486616	0.247853	0.41507	0.921474	0.118488	0.0779144
Colletotric C	0.027499	0.682379	0.351171	0.288283	0.408532	0.938277	0.148024	0.0993812
BEN1	0.0932717	0.479201	0.142068	0.155414	0.405433	0.497038	0.137441	0.0116004
BEN2	0.0929944	0.401015	0.105576	0.265124	0.270795	0.361312	0.274605	0.00797311
Flavipesolides A	0.280254	0.436549	0.0333318	0.128047	0.5364	0.266615	0.800235	0.420468
Flavipesolides B	0.269625	0.464027	0.0959807	0.167117	0.479479	0.127456	0.832845	0.238501
Flavipesolides C	0.0932771	0.225341	0.27395	0.330382	0.7854	0.618499	0.876535	0.30781
PYRANFURAN	0.0903091	0.267437	0.533421	0.492063	0.647834	0.293765	0.684753	0.639815
Aspernolide A	0.092271	0.213041	0.63227	0.450591	0.581838	0.306911	0.705165	0.629347
Epicoccolide B	0.0977594	0.739279	0.195457	0.38827	0.330177	0.539823	0.436032	0.0133508
Butyrolactone I	0.0375985	0.241509	0.739272	0.557017	0.28812	0.5415	0.673305	0.643519
AspernolidesA	0.092271	0.213041	0.63227	0.450591	0.581838	0.306911	0.705165	0.629347
Butyrolactone	0.0107813	0.124498	0.982731	0.559125	0.16561	0.0444002	0.581923	0.748252
(+)-Asperteretal D	0.0644068	0.397242	0.623334	0.843396	0.355179	0.287705	0.72594	0.632105
(-)-Asperteretal D	0.19903	0.696943	0.512274	0.552572	0.286702	0.511569	0.81245	0.747959
Asperteretal E	0.141668	0.57087	0.373397	0.486902	0.771934	0.440626	0.539968	0.713527
Flavipesolide B	0.0693114	0.205073	0.033344	0.112792	0.314598	0.181003	0.514716	0.0631659
Flavipesolide C	0.0320485	0.0477754	0.0909463	0.168771	0.352782	0.277934	0.644548	0.027442
Butyrolactone V	0.0618218	0.20401	0.772709	0.618132	0.535474	0.796607	0.742307	0.727224
Methybutyrolactone III	0.0557926	0.558372	0.849096	0.715135	0.34787	0.431137	0.662288	0.36092
Versicolactone G	0.0489976	0.227497	0.585452	0.515246	0.399721	0.218097	0.735037	0.440344
CHROMFURAN	0.146818	0.155833	0.971564	0.346899	0.330883	0.736971	0.808298	0.283391
Aspergifuranone	0.0388965	0.460045	0.553219	0.662258	0.901154	0.412751	0.191777	0.0414709
Pinazaphilones B	0.0265948	0.0884137	0.883733	0.533528	0.615989	0.435065	0.609276	0.138955
Sch 1,385,568	0.0433996	0.273228	0.638103	0.550494	0.783875	0.640885	0.440419	0.207082
Talaraculones B	0.0318619	0.26986	0.565721	0.713707	0.801723	0.593302	0.503696	0.272117
Sescandelin B	0.0194617	0.34017	0.561724	0.678293	0.585502	0.419192	0.573369	0.090045
Aspergillumarin A	0.0468248	0.398462	0.697564	0.583048	0.676887	0.723042	0.723716	0.745176
Aspergillumarin B	0.0675494	0.37664	0.811701	0.620047	0.360821	0.759742	0.720848	0.728205
Penicimarin C	0.0890546	0.384627	0.806654	0.598548	0.444837	0.737119	0.709048	0.791614
ISOCHROM1	0.0150873	0.106251	0.67153	0.457651	0.573315	0.760054	0.705559	0.41702
ISOCHROM2	0.0746894	0.448204	0.550363	0.781805	0.773295	0.812414	0.776656	0.489006
Asperisocoumarins E	0.0738101	0.454455	0.665111	0.451034	0.534833	0.439199	0.53679	0.430559
Asperisocoumarins F	0.0513908	0.212657	0.810513	0.818774	0.891375	0.42722	0.598339	0.20854
Talaroflavone	0.0334523	0.300099	0.586463	0.855874	0.799382	0.394028	0.570964	0.18404
Butyrolactone I	0.0375985	0.241509	0.739272	0.557017	0.28812	0.5415	0.673305	0.643519
Aspernolide D	0.038878	0.136653	0.216599	0.429947	0.267356	0.327087	0.714405	0.453791
Daldinione B	0.0598438	0.365245	0.320061	0.750254	0.828943	0.564573	0.731231	0.266662
Daldinione C	0.0357703	0.370441	0.56173	0.818604	0.641765	0.804514	0.618624	0.0524897
Daldinione D	0.0355982	0.398244	0.817895	0.817739	0.810101	0.847352	0.652079	0.269277
CHROM	0.0933844	0.430019	0.498682	0.691485	0.825354	0.71907	0.537465	0.318682
didehydrosydonol	0.0897844	0.517255	0.11411	0.372056	0.529661	0.671206	0.517632	0.35203
Acarbose	0.00669371	0.184461	0.689475	0.726878	0.0377386	0.00148394	0.531116	0.448251

## Sheet: S5
Heatmap visualization of toxicity profiles of the 46 Selected Phenolic Compounds(PCs) from Endophytic Fungi analysed using ADMETLab 3.0

## Sheet: S6
Details of ligand-protein interactions at the start of simulation (0 ns)
Sl No.	Lig Name	Binding Energy (kcal/mol)	No.of H-Bond	Name of H-Bond Residues	No.of hydrophobic Interaction
1	BOT	-6.6	3	Tyr-214, Asn-449, Ser-448	7
2	BEN	-7	4	Tyr-214, Arg-526, Asp-327, Asp-329	11
3	BUT	-7.6	2	Asp-203, Gln-603	13
4	ASG	-8.9	1	Asp-203	13
5	ALD	-7.2	5	Asp-203,Tyr-214, Lys-480, Gln-603, Asp542	6
6	ACB	-6.6	6	Thr-544, Asn-207, Thr-205, Lys-480, Arg-526, Asp-542	7
Details of ligand-protein interactions at the end of simulation (300 ns)
Sl No.	Lig Name	Binding Energy(kcal/mol)	No.of H-Bond	Name of H-Bond Residues	No.of hydrophobic Interaction
1	BOT	-28.46	2	Asn543, Gln603	6
2	BEN	-12.99	0		4
3	BUT	-35.01	4	Glu300, Asp443, Gln603, Gly604	6
4	ASG	-9.52	1	Glu427	6
5	ALD	-31.13	3	Asp203, Asp366, Trp406	6
6	ACB	-10.81	6	Tyr299, Asp443, Phe 450, Lys480, Gly541,His600	3
